# Supplementary material for: HoloLens 1 vs. HoloLens 2: Improvements in the New Model for Orthopedic Oncological Interventions
Source: Sensors (Basel). 2022 Jun 29;22(13):4915. doi: 10.3390/s22134915 (PMC9269857; doi:10.3390/s22134915)
Supplement: Supplementary file 1 [file sensors-22-04915-s001.zip]

Archive with 3 entries (3 files):
- SupplementaryMaterialDocument D2.pdf
- SupplementaryMaterial_Document D1.pdf
- SupplementaryMaterial_Video V1.mp4
